# Supplementary material for: The global regulator Crc plays a multifaceted role in modulation of type III secretion system in Pseudomonas aeruginosa
Source: Microbiologyopen. 2013 Jan 4;2(1):161–72. doi: 10.1002/mbo3.54 (PMC3584221; doi:10.1002/mbo3.54)
Supplement: Supplementary file 4 [file mbo30002-0161-SD6.txt]

Table S1. Down‐regulated genes in ∆crc mutant (≤2.0 fold)
PA# Gene Fold chang SD Protein
PA0045 ‐2.5 0.3 hypothetical protein
PA0046 ‐2.0 0.1 hypothetical protein
PA0109 ‐2.9 1.7 hypothetical protein
PA0179 ‐2.5 0.2 probable two‐component response regulator
PA0269 ‐2.5 0.5 conserved hypothetical protein
PA0271 ‐2.3 1.1 hypothetical protein
PA0310 ‐2.3 1.0 hypothetical protein
PA0315 ‐2.2 0.6 hypothetical protein
PA0471 ‐4.5 3.6 probable transmembrane sensor
PA0472 ‐5.7 3.8 probable sigma‐70 factor, ECF subfamily
PA0484 ‐2.7 0.8 conserved hypothetical protein
PA0505 ‐2.6 0.1 hypothetical protein
PA0509 nirN ‐5.5 2.3 probable c‐type cytochrome
PA0510 ‐5.3 1.8 probable uroporphyrin‐III c‐methyltransferase
PA0511 nirJ ‐6.3 1.3 heme d1 biosynthesis protein NirJ
PA0512 ‐4.5 1.7 conserved hypothetical protein
PA0513 ‐5.1 0.5 probable transcriptional regulator
PA0514 nirL ‐4.9 1.3 heme d1 biosynthesis protein NirL
PA0515 ‐4.6 0.6 probable transcriptional regulator
PA0516 nirF ‐5.1 0.1 heme d1 biosynthesis protein NirF
PA0517 nirC ‐4.1 0.1 probable c‐type cytochrome precursor
PA0518 nirM ‐4.1 1.1 cytochrome c‐551 precursor
PA0519 nirS ‐2.6 0.1 nitrite reductase precursor
PA0520 nirQ ‐7.5 2.2 regulatory protein NirQ
PA0521 ‐15.9 2.1 probable cytochrome c oxidase subunit
PA0522 ‐8.4 3.4 hypothetical protein
PA0523 norC ‐9.8 0.2 nitric‐oxide reductase subunit C
PA0524 norB ‐22.1 3.0 nitric‐oxide reductase subunit B
PA0525 ‐37.3 24.0 probable dinitrification protein NorD
PA0558 ‐2.1 0.5 conserved hypothetical protein
PA0565 ‐2.3 0.0 conserved hypothetical protein
PA0586 ‐2.6 0.8 conserved hypothetical protein
PA0588 ‐2.0 0.4 conserved hypothetical protein
PA0589 ‐2.2 0.4 conserved hypothetical protein
PA0665 ‐2.2 0.0 conserved hypothetical protein
PA0672 hemO ‐16.5 16.0 heme oxygenase
PA0713 ‐2.5 0.7 hypothetical protein
PA0743 ‐2.0 0.6 probable 3‐hydroxyisobutyrate dehydrogenase
PA0840 ‐2.4 1.1 probable oxidoreductase
PA0872 phhA ‐2.3 0.6 phenylalanine‐4‐hydroxylase
PA0918 ‐4.1 0.9 cytochrome b561
PA0929 ‐2.8 1.3 two‐component response regulator
PA1081 flgF ‐2.0 0.7 flagellar basal‐body rod protein FlgF
PA1117 ‐2.1 0.3 hypothetical protein
PA1172 napC ‐4.5 2.6 cytochrome c‐type protein NapC
PA1173 napB ‐4.1 1.3 cytochrome c‐type protein NapB precursor
PA1174 napA ‐3.1 0.6 periplasmic nitrate reductase protein NapA
PA1175 napD ‐2.0 0.3 NapD protein of periplasmic nitrate reductasePA1176 napF ‐2.2 0.4 ferredoxin protein NapF
PA1177 napE ‐2.8 0.8 periplasmic nitrate reductase protein NapE
PA1183 dctA ‐2.1 0.8 C4‐dicarboxylate transport protein
PA1287 ‐2.3 1.1 probable glutathione peroxidase
PA1300 ‐5.2 4.2 probable sigma‐70 factor, ECF subfamily
PA1305 ‐2.0 0.4 hypothetical protein
PA1314 ‐6.4 5.9 hypothetical protein
PA1317 cyoA ‐3.2 1.6 cytochrome o ubiquinol oxidase subunit II
PA1318 cyoB ‐2.3 0.3 cytochrome o ubiquinol oxidase subunit I
PA1333 ‐2.3 0.4 hypothetical protein
PA1366 ‐2.0 0.4 hypothetical protein
PA1404 ‐2.3 0.5 hypothetical protein
PA1473 ‐2.1 0.1 hypothetical protein
PA1677 ‐2.0 0.1 conserved hypothetical protein
PA1679 ‐2.4 0.9 hypothetical protein
PA1692 ‐2.1 0.6 probable translocation protein in type III secretion
PA1711 exsE ‐2.0 0.2 ExsE
PA1717 pscD ‐2.0 0.1 type III export protein PscD
PA1719 pscF ‐2.2 1.0 type III export protein PscF
PA1720 pscG ‐2.5 0.7 type III export protein PscG
PA1721 pscH ‐2.1 0.2 type III export protein PscH
PA1722 pscI ‐2.1 0.6 type III export protein PscI
PA1728 ‐2.5 1.4 hypothetical protein
PA1732 ‐2.0 0.7 conserved hypothetical protein
PA1733 ‐2.0 0.2 conserved hypothetical protein
PA1745 ‐2.1 0.2 hypothetical protein
PA1774 cfrX ‐2.0 0.4 CfrX protein
PA1847 ‐5.0 0.9 conserved hypothetical protein
PA1870 ‐2.4 1.0 hypothetical protein
PA1912 femI ‐3.2 1.9 ECF sigma factor, FemI
PA1964 ‐2.5 0.9 probable ATP‐binding component of ABC transporter
PA2024 ‐6.5 2.5 probable ring‐cleaving dioxygenase
PA2121 ‐2.0 0.6 probable transcriptional regulator
PA2146 ‐2.8 0.2 conserved hypothetical protein
PA2190 ‐2.1 0.4 conserved hypothetical protein
PA2321 ‐3.8 1.5 gluconokinase
PA2322 ‐3.4 2.0 gluconate permease
PA2375 ‐3.2 1.8 hypothetical protein
PA2398 fpvA ‐5.1 3.1 ferripyoverdine receptor
PA2404 ‐2.1 0.8 hypothetical protein
PA2405 ‐2.0 0.6 hypothetical protein
PA2481 ‐2.4 1.2 hypothetical protein
PA2482 ‐2.9 0.7 probable cytochrome c
PA2483 ‐3.7 1.3 conserved hypothetical protein
PA2532 tpx ‐2.5 0.6 thiol peroxidase
PA2550 ‐4.7 3.5 probable acyl‐CoA dehydrogenase
PA2666 ‐2.1 0.3 probable 6‐pyruvoyl tetrahydrobiopterin synthase
PA2686 pfeR ‐2.2 1.0 two‐component response regulator PfeR
PA2691 ‐11.1 9.6 conserved hypothetical protein
PA2692 ‐2.6 0.8 probable transcriptional regulatorPA2746 ‐3.0 1.1 hypothetical protein
PA2761 ‐2.3 0.0 hypothetical protein
PA2788 ‐3.0 1.1 probable chemotaxis transducer
PA2790 ‐2.7 1.7 hypothetical protein
PA2840 ‐7.3 3.9 probable ATP‐dependent RNA helicase
PA2897 ‐2.0 0.4 probable transcriptional regulator
PA2937 ‐2.6 0.3 hypothetical protein
PA3009 ‐3.1 0.8 hypothetical protein
PA3081 ‐2.2 0.7 conserved hypothetical protein
PA3205 ‐2.5 0.5 hypothetical protein
PA3266 capB ‐2.5 0.8 cold acclimation protein B
PA3281 ‐3.6 2.5 hypothetical protein
PA3282 ‐4.5 3.8 hypothetical protein
PA3283 ‐6.4 4.2 conserved hypothetical protein
PA3284 ‐5.8 3.3 hypothetical protein
PA3307 ‐3.2 1.3 hypothetical protein
PA3391 nosR ‐2.7 0.3 regulatory protein NosR
PA3392 nosZ ‐8.0 1.2 nitrous‐oxide reductase precursor
PA3393 nosD ‐7.0 2.3 NosD protein
PA3394 nosF ‐6.2 4.8 NosF protein
PA3395 nosY ‐4.7 0.6 NosY protein
PA3396 nosL ‐3.6 2.3 NosL protein
PA3415 ‐2.4 1.2 probable dihydrolipoamide acetyltransferase
PA3418 ldh ‐3.9 1.4 leucine dehydrogenase
PA3436 ‐2.6 1.3 hypothetical protein
PA3530 ‐17.4 18.7 conserved hypothetical protein
PA3577 ‐2.5 0.9 hypothetical protein
PA3578 ‐2.0 0.6 conserved hypothetical protein
PA3688 ‐6.2 5.2 hypothetical protein
PA3723 ‐4.1 1.6 probable FMN oxidoreductase
PA3737 dsbC ‐2.0 0.1 thiol:disulfide interchange protein DsbC
PA3808 ‐4.0 0.5 conserved hypothetical protein
PA3809 fdx2 ‐4.3 1.3 ferredoxin [2Fe‐2S]
PA3810 hscA ‐4.5 1.8 heat shock protein HscA
PA3811 hscB ‐6.0 1.8 heat shock protein HscB
PA3812 iscA ‐4.6 0.8 probable iron‐binding protein IscA
PA3813 iscU ‐5.3 0.1 probable iron‐binding protein IscU
PA3814 iscS ‐5.1 0.1 L‐cysteine desulfurase (pyridoxal phosphate‐dependent)
PA3815 ‐5.2 1.9 conserved hypothetical protein
PA3817 ‐2.1 0.4 probable methyltransferase
PA3818 ‐3.6 1.6 extragenic suppressor protein SuhB
PA3841 exoS ‐2.2 0.5 exoenzyme S
PA3842 ‐2.1 0.0 probable chaperone
PA3843 ‐2.8 0.4 hypothetical protein
PA3846 ‐2.1 0.6 hypothetical protein
PA3880 ‐2.0 0.3 conserved hypothetical protein
PA3899 ‐6.3 5.3 probable sigma‐70 factor, ECF subfamily
PA3900 ‐2.6 1.1 probable transmembrane sensor
PA3920 ‐23.5 22.7 probable metal transporting P‐type ATPase
PA3928 ‐2.6 0.8 hypothetical proteinPA3929 cioB ‐3.0 1.3 cyanide insensitive terminal oxidase
PA3930 cioA ‐5.1 1.0 cyanide insensitive terminal oxidase
PA3967 ‐2.0 0.4 hypothetical protein
PA3986 ‐2.2 0.9 hypothetical protein
PA4090 ‐2.8 0.5 hypothetical protein
PA4155 ‐10.9 9.4 hypothetical protein
PA4156 ‐39.8 30.7 probable TonB‐dependent receptor
PA4158 fepC ‐2.7 1.2 ferric enterobactin transport protein FepC
PA4159 fepB ‐3.3 1.3 ferrienterobactin‐binding periplasmic protein precursor FepB
PA4218 ‐2.8 1.2 probable transporter
PA4219 ‐2.9 1.2 hypothetical protein
PA4220 ‐5.0 2.5 hypothetical protein
PA4221 fptA ‐4.7 0.8 Fe(III)‐pyochelin outer membrane receptor precursor
PA4228 pchD ‐3.1 1.2 pyochelin biosynthesis protein PchD
PA4229 pchC ‐2.9 0.9 pyochelin biosynthetic protein PchC
PA4230 pchB ‐3.1 0.5 salicylate biosynthesis protein PchB
PA4231 pchA ‐2.6 0.8 salicylate biosynthesis isochorismate synthase
PA4235 bfrA ‐2.2 0.4 bacterioferritin
PA4468 sodM ‐5.2 4.6 superoxide dismutase
PA4469 ‐13.4 9.8 hypothetical protein
PA4470 fumC1 ‐19.9 21.3 fumarate hydratase
PA4471 ‐20.8 20.5 hypothetical protein
PA4515 ‐4.4 0.8 conserved hypothetical protein
PA4516 ‐2.2 0.8 hypothetical protein
PA4525 pilA ‐2.1 0.3 type 4 fimbrial precursor PilA
PA4550 fimU ‐2.2 0.8 type 4 fimbrial biogenesis protein FimU
PA4551 pilV ‐2.3 0.8 type 4 fimbrial biogenesis protein PilV
PA4552 pilW ‐2.4 1.2 type 4 fimbrial biogenesis protein PilW
PA4555 pilY2 ‐3.0 0.6 type 4 fimbrial biogenesis protein PilY2
PA4556 pilE ‐2.8 0.3 type 4 fimbrial biogenesis protein PilE
PA4570 ‐7.2 5.7 hypothetical protein
PA4605 ‐2.1 0.3 conserved hypothetical protein
PA4607 ‐2.0 0.1 hypothetical protein
PA4610 ‐4.5 1.3 hypothetical protein
PA4615 ‐5.7 1.8 probable oxidoreductase
PA4619 ‐3.0 1.6 probable c‐type cytochrome
PA4620 ‐5.0 1.6 hypothetical protein
PA4621 ‐2.3 1.1 probable oxidoreductase
PA4656 ‐2.7 1.2 conserved hypothetical protein
PA4657 ‐2.0 0.4 hypothetical protein
PA4658 ‐6.3 2.1 hypothetical protein
PA4659 ‐5.8 4.6 probable transcriptional regulator
PA4660 phr ‐4.1 2.1 deoxyribodipyrimidine photolyase
PA4683 ‐4.2 0.8 hypothetical protein
PA4692 ‐2.5 1.1 conserved hypothetical protein
PA4702 ‐2.6 0.9 hypothetical protein
PA4709 ‐3.2 1.1 probable hemin degrading factor
PA4746 ‐3.2 1.5 conserved hypothetical protein
PA4753 ‐2.1 0.4 conserved hypothetical protein
PA4878 ‐2.9 1.0 probable transcriptional regulatorPA4896 ‐6.6 5.1 probable sigma‐70 factor, ECF subfamily
PA5115 ‐2.8 1.2 conserved hypothetical protein
PA5119 glnA ‐2.2 0.2 glutamine synthetase
PA5217 ‐2.4 1.2 probable binding protein component of ABC iron transporter
PA5275 ‐3.5 2.3 conserved hypothetical protein
PA5289 ‐2.0 0.6 hypothetical protein
PA5408 ‐2.4 0.2 hypothetical protein
PA5409 ‐2.5 1.1 hypothetical protein
PA5438 ‐2.0 0.6 probable transcriptional regulator
PA5531 tonB ‐3.6 1.6 TonB protein
