# Supplementary material for: The global regulator Crc plays a multifaceted role in modulation of type III secretion system in Pseudomonas aeruginosa
Source: Microbiologyopen. 2013 Jan 4;2(1):161–72. doi: 10.1002/mbo3.54 (PMC3584221; doi:10.1002/mbo3.54)
Supplement: Supplementary file 8 [file mbo30002-0161-SD8.txt]

Table S3 Compareson of the crc‐regulated genes and predicated crc‐binding genes 
PA# Gene  Fold change  SD Protein
PA0117 2.1 0.8 probable short chain dehydrogenase
PA0129 gabP 1.7 0.1 gamma‐aminobutyrate permease
PA0133 2.3 1.4 probable transcriptional regulator
PA0430 metF 1.8 0.4 5,10‐methylenetetrahydrofolate reductase
PA0585 ‐1.7 1.0 hypothetical protein
PA0782 putA ‐1.5 0.1 proline dehydrogenase PutA
PA0783 putP 1.7 0.1 sodium/proline symporter PutP
PA0831 oruR 1.6 0.0 transcriptional regulator OruR
PA0872 phhA ‐2.3 0.6 phenylalanine‐4‐hydroxylase
PA1617 2.0 0.8 probable AMP‐binding enzyme
PA1991 1.6 0.2 probable iron‐containing alcohol dehydrogenase
PA2081 kynB 1.5 0.6 kynurenine formamidase, KynB
PA2332 1.5 0.2 probable transcriptional regulator
PA2338 7.5 0.7 probable binding protein component of ABC maltose/mannitol transporter
PA2482 ‐2.9 0.7 probable cytochrome c
PA2760 3.9 2.0 probable outer membrane protein precursor
PA2776 1.6 0.0 conserved hypothetical protein
PA2886 atuA 2.1 0.7 expressed protein with apparent function in citronellol catabolism
PA2890 atuE 1.8 0.0 putative isohexenylglutaconyl‐CoA hydratase
PA3027 2.0 0.2 probable transcriptional regulator
PA3038 1.7 0.5 probable porin
PA3161 himD 2.0 0.1 integration host factor beta subunit
PA3183 zwf 2.2 0.2 glucose‐6‐phosphate 1‐dehydrogenase
PA3190 1.6 0.5 probable binding protein component of ABC sugar transporter
PA3215 2.1 0.4 probable transcriptional regulator
PA3283 ‐6.4 4.3 conserved hypothetical protein
PA3300 fadD2 2.5 1.2 long‐chain‐fatty‐acid‐‐CoA ligase
PA3482 metG 1.7 0.5 methionyl‐tRNA synthetase
PA3537 argF 2.6 0.3 ornithine carbamoyltransferase, anabolic
PA3959 1.6 0.7 hypothetical protein
PA4070 1.7 0.6 probable transcriptional regulator
PA4090 ‐2.8 0.5 hypothetical protein
PA4094 2.1 0.6 probable transcriptional regulator
PA4247 rplR 1.5 0.2 50S ribosomal protein L18
PA4471 ‐20.8 20.5 hypothetical protein
PA4570 ‐7.1 5.7 hypothetical protein
PA4571 3.2 1.9 probable cytochrome c
PA4733 acsB 1.6 0.2 acetyl‐coenzyme A synthetase
PA4770 lldP ‐1.7 0.8 L‐lactate permease
PA4937 rnr ‐1.5 0.2 exoribonuclease RNase R
PA4983 1.8 0.9 probable two‐component response regulator
PA4985 1.5 0.3 hypothetical protein
PA5056 phaC1 1.6 0.4 poly(3‐hydroxyalkanoic acid) synthase 1
PA5060 phaF ‐1.5 0.2 polyhydroxyalkanoate synthesis protein PhaF
PA5075 2.0 0.5 probable permease of ABC transporter
PA5112 estA 1.7 0.6 esterase EstA
PA5152 4.2 1.0 probable ATP‐binding component of ABC transporter
PA5167 5.3 1.5 probable c4‐dicarboxylate‐binding proteinPA5168 9.7 4.5 probable dicarboxylate transporter
PA5220 1.5 0.5 hypothetical protein
PA5235 glpT 1.9 0.4 glycerol‐3‐phosphate transporter
PA5285 1.5 0.1 hypothetical protein
PA5301 2.4 0.8 probable transcriptional regulator
PA5324 3.8 1.4 probable transcriptional regulator
PA5348 5.4 0.9 probable DNA‐binding protein
PA5442 3.0 1.4 conserved hypothetical protein
